# Supplementary material for: The rumen eukaryotome is a source of novel antimicrobial peptides with therapeutic potential
Source: BMC Microbiol. 2021 Apr 8;21:105. doi: 10.1186/s12866-021-02172-8 (PMC8034185; doi:10.1186/s12866-021-02172-8)
Supplement: Supplementary file 1 — Additional file 1. [file 12866_2021_2172_MOESM1_ESM.xlsx]

## Sheet: Title Page
	The rumen eukaryotome is a source of novel antimicrobial peptides with therapeutic potential
		Lucy A Onime1*, Linda B Oyama2*, Benjamin J Thomas1,2*, Jurnorain Gani3, Peter Alexander2, Kate E Waddams1, Alan Cookson1, Narcis Fernandez-Fuentes1, Christopher J Creevey2, Sharon A Huws2†.
		1Institute of Biological, Environmental and Rural Sciences, Aberystwyth University, Aberystwyth, Wales, SY23 3DA, UK.
		2 Institute for Global Food Security, School of Biological Sciences, Queen’s University Belfast, 19 Chlorine Gardens, Belfast, Northern Ireland, BT9 5DL, UK.
		3 Institute of Infection and Immunity, St. George’s University of London, Cranmer Terrace, London SW17 0RE, UK.
		Running Title: Novel antimicrobials derived from rumen eukaryotome
			*Equal contribution
		†Correspondence: Professor Sharon A Huws. Institute for Global Food Security, School of Biological Sciences, Queen’s University Belfast, 19 Chlorine Gardens, Belfast, Northern Ireland, BT9 5DL, UK. E-mail: S.Huws@qub.ac.uk. Tel: 0289097 6514.

## Sheet: Candidates_from_spot_screen
				All 208 peptide candidates identified in silico
																	Best candidates from peptide spot synthesis screen
				S/N	Peptide ID	Sequence	Length (AA)	MW (D)		S/N	Peptide ID	Sequence	Length (AA)	MW (D)
				1	322	PINQNKKKKKQ	11	1352.81		105	427	ISKLNIKKVKYI	12	1445.92
				2	323	NFIKIVIKKLK	11	1342.89		106	428	EIGKKNIQKYIY	12	1495.83			323	353	364	376	383	405	424	443	444	458	454	523	526
				3	324	LPRRPQHQRRR	11	1498.87		107	429	LKNYIEKKKRIF	12	1578.95			52	41	39	72	48	23	57	259	93	113	23	65	79
				4	325	LCFCSGKCCTK	11	1191.48		108	430	NTFSKHKKDKKK	12	1487.85			60	164	429	489	314	163	241	1427	64	531	840	318	113
				5	326	FFAKISRKYMI	11	1402.77		109	431	GRNIVKGKKFRT	12	1402.84			4111	5747	32881	20218	7926	6429	16210	7478	99	7323	778	43517	8620
				6	327	RPYKCSVCCKA	11	1256.57		110	432	AQREKRRSMCRK	12	1547.81			22040	49549	59977	40965	54146	34811	73311	45464	2591	72359	13489	102294	38527
				7	328	QVKGQLKRILR	11	1337.85		111	433	DIHTKRFKKIKK	12	1540.95			35541	63114	63393	56812	59615	46127	95731	73009	23945	100406	91482	109866	67655
				8	329	ITKNLSKKALK	11	1242.79		112	434	KYFDKNYKRINK	12	1615.87			45917	61629	62913	60210	61627	51223	101074	86171	81141	108701	102780	122855	79180
				9	330	GIAKFCRRRLS	11	1305.73		113	435	DVYIKQKKLIIN	12	1473.88			56096	61074	64740	61425	63343	47091	103335	95432	96340	108590	104574	126797	86804
				10	331	IILKGNFINNK	11	1272.74		114	436	SMIKKVGPCYKK	12	1380.75			36089	59515	64817	67440	56095	69	101761	63545	105712	117677	1002	139773	21550
				11	332	EDKKKKKRMKKK	12	1573.97		115	437	NMFFKQKGGSKK	12	1398.73
				12	333	ACRKIQRNYRKY	12	1597.85		116	438	EVRPYRILVKKI	12	1512.94
				13	334	LIKEKKKNKKKC	12	1486.93		117	439	FNLNFFKKMKKN	12	1557.84							best peptide in Table 1 = Lubelisin-1
				14	335	TNTEKKKKKKKK	12	1487.94		118	440	ISNKIIVAIRKR	12	1409.91			R, S, T, U, V, W, X, Y, Z, AA, AB, AC, and AD 7-14 = P. aeruginosa fluorescence light units of best AMP candidates Rows 7-14 decereasing concentration of dissolved spot syhthesised peptides.
				15	337	LGLILFKKCRIK	12	1430.9		119	441	IISYIKLTTKKS	12	1393.84
				16	338	RVEREKKKIFRR	12	1643.99		120	442	VNAWRLSKRRGN	12	1455.81
				17	339	LSTNKIGKKKKK	12	1371.88		121	443	AATLKIKVLCKI	12	1299.82
				18	340	GLNWVKGQMKKK	12	1415.8		122	444	KLNYKLKVVLTY	12	1480.89
				19	341	FNDIKKKKNLKK	12	1502.92		123	445	AIPAKKRKSLCL	12	1326.81
				20	342	KALLAIRRYIVG	12	1371.86		124	446	PIPAKKRKSLCL	12	1352.82
				21	343	ILKGLNKKNNCI	12	1356.78		125	447	LGLINFKKFYNI	12	1468.83
				22	344	GRPGWIKYGWRF	12	1521.79		126	448	KFGHGGRKGMRK	12	1357.74
				23	345	RAPASRRRQGIP	12	1363.78		127	449	KIKKKKKKKKKT	12	1513.08
				24	346	DGVRTKKKKKKKK	13	1571.03		128	450	GALIGCKLKNII	12	1241.74
				25	347	EEIKKKKKKKK	11	1413.93		129	451	IVDKIKKTVYNI	12	1432.85
				26	348	KKETKKRRKKR	11	1484.96		130	452	ILKNSKRQVSKL	12	1412.87
				27	349	EKKVKFFHKKK	11	1445.88		131	453	KFVLTSKHLYFK	12	1509.86
				28	350	TIFMKIKVCVK	11	1308.76		132	454	ATFFIIKFLIMK	12	1470.86
				29	351	AGNKKHKKKSK	11	1252.76		133	455	NLVFKGFKTIRI	12	1434.86
				30	352	VSRTTHRKYLR	11	1415.8		134	456	LELYIKKLYSKM	12	1527.86
				31	353	LDIVKIKIKFR	11	1371.89		135	457	VKSKFYAVLKKI	12	1422.88
				32	354	DGYAKKRITRR	11	1362.77		136	458	GNKGNFIIKFKF	12	1411.79
				33	355	FSLLCKKRKKN	11	1363.8		137	459	SLVKISYIAKIK	12	1361.85
				34	356	FIKQAKIHRNK	11	1381.82		138	460	DITKIYKAFINK	12	1452.82
				35	357	PAKRHQLFKKR	11	1407.85		139	461	IHVIKKKKKKNM	12	1493.95
				36	358	ERVNKKRRKRL	11	1481.93		140	462	IGLVSKCCLAKH	12	1270.68
				37	359	AKNLKKKKRKK	11	1368.93		141	463	ILGKVYARILNV	12	1357.83
				38	360	LFNKLKGKAKN	11	1259.76		142	464	NLKKLKEAKKKK	12	1454.95
				39	361	NLSTIVKLVKK	11	1241.8		143	465	LPLVRAKSFFQK	12	1432.84
				40	362	LNIKKNLMKLR	11	1369.85		144	467	FLKIGRFFCSYK	12	1507.79
				41	363	FYARIKGIKKN	11	1336.79		145	468	CIAFLTKHIMKQ	12	1431.76
				42	364	KLGFKYYYIGK	11	1378.75		146	469	NIFKEKVLQKKR	12	1529.93
				43	365	LFQTQRVKKSK	11	1361.8		147	470	KNKYAKKGYKSL	12	1426.82
				44	366	LTSKKSCCKCF	11	1246.58		148	471	LLGKLKTKKYNL	12	1417.89
				45	367	VQFLRKIMKIT	11	1375.83		149	472	FRGLLKLGIVGK	12	1299.83
				46	368	FLKTLVKQYKF	11	1413.83		150	473	CNLAIKALKKVL	12	1312.82
				47	369	SVIILGKGVKV	11	1111.72		151	474	KLIRKLFTVNVN	12	1443.88
				48	370	AQREKYKLNKK	11	1404.81		152	475	RRRRKRRWGRGS	12	1625.96
				49	371	DVIKNVWKKIK	11	1369.83		153	476	KKKKRRKKKKND	12	1584.03
				50	372	IFPGHKIVRIV	11	1277.79		154	477	LKNLFIQKKEKK	12	1515.94
				51	373	VLKKEKLRNYK	11	1417.87		155	478	LEKILKLVKNVI	12	1408.93
				52	374	GKGARSKYQKS	11	1208.65		156	479	KKKKKKTKKKMS	12	1489.97
				53	375	HCPWTSKCIGK	11	1258.58		157	481	NLLKKGIYTKVL	12	1388.86
				54	376	KGLTVKFKVKN	11	1260.78		158	482	TRRKKKKAKTIK	12	1484.99
				55	377	GLKKNQIKVPK	11	1251.79		159	483	RKRVRKRKRSGK	12	1554.01
				56	378	LGLRMLILKKL	11	1296.86		160	484	IDIKKGKAIKGL	12	1282.82
				57	379	FFMVKSKILKH	11	1376.79		161	485	VRKKIKKGKKFF	12	1505.98
				58	380	AIIKDKKPKKG	11	1224.78		162	486	KKKKKKMSKTVL	12	1445.94
				59	381	PNKEKKIILIK	11	1322.85		163	487	LQNFLKYKEIKV	12	1521.88
				60	382	IFKKLSKSYNK	11	1354.79		164	488	IVTWLKLIIHTK	12	1463.91
				61	383	GIVAWFWRLAR	11	1373.76		165	489	KQTKKKKKKKKE	12	1529
				62	384	SLKACGVITKI	11	1131.66		166	490	VRKKIKKGKKYF	12	1521.98
				63	385	LGHIAIKFLKK	11	1266.81		167	491	PSKKKKKKNKKP	12	1437.94
				64	386	VHIIFNRIHIL	11	1373.82		168	492	SKIPKKKRRKRT	12	1524.99
				65	387	IKDIIHKYVFI	11	1387.81		169	493	NENHKKRKKKKKR	13	1721.05
				66	388	KQGHPRKRRWI	11	1460.85		170	494	LAQLIHRRRRRRR	13	1786.11
				67	389	ACFLHMKGIYL	11	1294.65		171	495	GDKKSKKNKKKKK	13	1543.98
				68	390	ISLAKIIVMKG	11	1171.72		172	496	PKFKWSKKWKRKR	13	1802.08
				69	391	IFLNKIKHKKA	11	1338.84		173	497	EYTINKKKRKKCY	13	1700.93
				70	392	ARKAQRRWRNS	11	1427.79		174	498	NSYLKTKLRKKRK	13	1662.03
				71	393	KKQKKKKKKEK	11	1427.95		175	499	GVNYRKIVKKIRL	13	1586
				72	394	IIAKMTKRKFN	11	1348.79		176	500	LILSKSKKRYFKK	13	1638.02
				73	395	SFKLNKKVKAL	11	1274.8		177	501	DILKWKNKKKINM	13	1657.96
				74	396	PWFKKKMNQKL	11	1446.81		178	502	SVVVVKKDKKKKK	13	1513
				75	397	INKGRLFWKIL	11	1386.84		179	503	AAIGHWRRRTRWT	13	1665.9
				76	398	IKKNVLNKKYQ	11	1374.82		180	504	GELIKKYKCQKCG	13	1496.77
				77	399	LLKIKNIKKDI	11	1324.87		181	505	GAKLNSKKQKKKG	13	1413.87
				78	400	IKYIRKKIIHL	11	1423.93		182	506	ANLPFRRIVKKIW	13	1639.99
				79	401	KKKKKKKSKKK	11	1385.98		183	507	NSTLKKPKFIFKK	13	1577.95
				80	402	ELINIKKTLKI	11	1311.84		184	508	NNLFKIKSTKKNR	13	1589.92
				81	403	AKVHKISQKKM	11	1296.76		185	509	RSFNSIRKIYNKA	13	1595.88
				82	404	IQLKLQLKKQL	11	1351.88		186	510	RRLERHRRVLRHL	13	1796.09
				83	405	IQCIKKIKKYY	11	1426.83		187	511	FIFLSKIKRPLKN	13	1602.99
				84	406	FRKKKKYRNHS	11	1490.85		188	512	IEKKRYYKKQFNF	13	1790.97
				85	407	SLRKFIIFKLS	11	1350.83		189	513	FALNGRKKKFVVG	13	1462.87
				86	408	LINRKIISIKM	11	1327.83		190	514	TSKSPKKIAKTQK	13	1443.87
				87	409	HKKKKKKNNKN	11	1393.85		191	515	EISIVKKLHHKNI	13	1557.92
				88	410	KIKRKKNLQKK	11	1410.94		192	516	GIIQYGINWKKVK	13	1545.89
				89	411	VPKGWRAGSRR	11	1268.71		193	517	SLKNLFIQKKKKS	13	1560.96
				90	412	KSYERKRNKKRK	12	1619.96		194	518	KIIQNIKKLQKQY	13	1644
				91	413	KDNFLKKKRKKL	12	1544.98		195	519	PSSKKSRKMKSKM	13	1521.84
				92	414	LKKLINKKKKRG	12	1452.99		196	520	NNAVLKIQKNKKV	13	1495.91
				93	415	PFLKYKKKKIIK	12	1533.01		197	521	KYAKILFKKILKG	13	1549
				94	416	QKFSSHKKKKRL	12	1513.91		198	522	GGLLKRKFMKYVF	13	1585.91
				95	417	VLKSFLHKIYRR	12	1558.93		199	523	GLCIFTIRSRRCS	13	1510.78
				96	418	LGKNNKKTKKKG	12	1342.83		200	524	LAYYKNIFKVKAL	13	1569.92
				97	419	GNSVRQKYSKKK	12	1421.8		201	525	AKNSIIIQRAKKI	13	1481.93
				98	420	ELYKKVKHKKLI	12	1525.96		202	526	AKYWIALGKKKVH	13	1540.91
				99	421	DIPKKIRPIRKR	12	1518.97		203	527	IHLLLYQKGLVKK	13	1551.97
				100	422	RQNSTKFRKKRF	12	1594.91		204	528	SAKKRKISKKKTS	13	1488.93
				101	423	EKSRKRWWGKKS	12	1574.87		205	529	KLLSTNKKWNIPV	13	1539.9
				102	424	GRATKKIIFKIR	12	1429.91		206	530	LNVLNIKGVKYIV	13	1471.9
				103	425	DIITKKKRIYYI	12	1552.92		207	531	FHIGNMKKLLRTI	13	1569.91
				104	426	FMRKQVKNIIKK	12	1531.93		208	532	IVQRLKGHKNVVY	13	1552.91

## Sheet: Serial_passage_assay
		Resistance acquisition during serial passaging of EMRSA-15 cells in the presence of sub-MIC levels of Lubelisin
		Day	MIC (µg/mL)
		1	8
		2	16
		3	8
		4	16
		5	16
		6	8
		7	16
		8	16
		9	8
		10	8
		11	8
		12	8
		13	8
		14	8
		15	8
		16	8
		17	16
		18	8
		19	16
		20	16
		21	8
		22	16
		23	16
		24	8
		25	16
		26	16

## Sheet: Mem_Perm_All_Concentrations
Concentration (µg/mL)/Time (min)	512	512	256	256	128	128	64	64	32	32	16	16	8	8	4	4	2	2	1	1	0.5	0.5	0.25	0.25	CTAB
0	0	0	0	0	0	0	0	0	0	0	0	0	0	0	0	0	0	0	0	0	0	0	0	0	0
5	94.147	96.7633	57.8938	56.511	60.7013	62.0638	68.0203	68.7667	77.8003	77.9981	66.7891	70.592	19.2055	23.6251	3.43279	1.07227	1.77043	0	1.0853	0	0	0	0.69316	0	100
10	100	99.907	70.6814	69.8601	58.2296	65.1681	70.6636	65.4092	76.1109	88.743	68.8963	74.7255	19.7758	25.71	2.39608	0	1.0551	0	1.55985	0	0.46451	0	0.54928	0	100
15	100	98.3032	85.5369	76.6713	57.9804	65.0435	64.7499	67.3682	77.4081	84.9541	69.6553	77.4431	20.0991	27.063	1.65624	0.32295	1.05018	0	0.65596	0	1.15629	0	1.19141	0	100
20	100	96.561	86.2406	86.0595	59.5114	65.4281	68.3268	66.5802	75.3714	72.6986	71.9141	77.6963	21.0793	27.9038	1.7114	0.51115	1.57576	0	0.534	0	1.0107	0	0.14752	0	100
30	93.1896	99.5142	94.4721	75.3302	60.1427	67.8537	69.0833	71.6135	76.9707	87.7612	75.9925	83.2613	22.632	30.5496	0.92025	1.63534	1.20693	0	1.3431	0	1.4553	0	0.33991	0	100
40	91.4932	96.7455	97.0998	83.6406	63.4411	67.9182	68.3597	74.2601	75.471	76.6121	79.0178	86.2777	23.8821	32.6628	2.62812	1.66667	1.13269	0.04498	1.08015	0	1.26362	0	0.45687	0	100
50	87.6122	90.7717	100	100	63.6997	70.6471	66.061	74.213	73.1328	73.6853	84.6813	90.1356	23.3824	33.7374	2.38582	3.7037	1.65666	0	1.50995	0	2.17544	0	0.72519	0.06322	100
60	91.9101	86.6478	100	100	64.0487	76.4692	71.1942	74.7643	74.8126	74.9014	78.263	88.972	23.6372	31.8442	2.75726	2.82486	0.78055	0	0.4564	0	1.7094	0	1.65405	0	100
70	82.9962	85.6026	100	96.4739	70.2109	72.9777	70.8876	76.3822	80.0184	76.1012	83.7459	92.9745	26.9123	31.4981	3.24086	0.48005	2.13297	0	0.59709	0	0.82524	0	3.55757	0.02397	100
80	84.6574	84.6758	100	100	70.7204	78.6189	72.5645	75.9629	76.6012	76.2441	83.4364	80.3303	26.2336	38.9132	3.95034	0.83851	3.24723	0	1.19522	0	0.17986	0	1.06891	0	100
90	81.4213	85.3152	100	100	71.3301	83.5566	73.5376	85.7962	77.7314	80.3421	78.6635	79.1282	24.9205	35.9441	3.40567	3.15263	3.19361	0	1.13943	0	0.47456	0	2.34551	0	100
100	89.2572	91.7786	100	100	79.9406	87.6995	78.4296	88.7716	82.8648	83.0923	84.2244	84.6349	27.3758	36.9024	0.39788	2.29414	0	0	1.41727	0	0	0	1.06218	0	100
110	100	97.2379	100	99.0399	89.62	86.7948	82.1347	92.8767	84.5771	75.8852	87.0431	86.7543	27.7841	40.9306	4.57913	0.92838	2.70859	0	0.94691	0	0	0	0	0	100
120	99.9577	100	100	96.1611	85.0426	94.5569	83.3108	97.0981	92.4494	95.122	89.5431	74.5632	28.7454	42.0507	2.84672	5.42496	4.10388	1.06545	5.37232	1.92604	1.79479	0	2.19124	0	100
													Membrame permeablisation effect of Lubelisin at different concentrations over time

## Sheet: Data_Haemolytic assay_Human_RBC
	Haemolytic
Concentration (µg/mL)	512	512	256	256	128	128	64	64	32	32	16	16	8	8	4	4	2	2	1	1	0.5	0.5	0.25	0.25	CTAB	CTAB
Lubelisin	86.5532	82.2539	89.2857	88.3161	73.3222	55.9845	42.1141	33.2902	24.7124	15.4145	13.6385	1.7358	6.44775	0	4.57814	0	0.55129	0	0	0	0	0	0	7	100

## Sheet: Haemolytic_assay_Sheep_RBC
			Lubelisin
	0.1% triton X-100	PBS	3x	2x	1x						Haemolytic activity of Lubelisin against sheep erythrocytes at 1×, 2× and 3× MIC concentrations. Data is expressed as mean ± standard deviations from 3 independent replicates respectively, and if error bars cannot be seen this is since they were smaller than the symbols.
	1.049	0.094	0.476	0.286	0.234
	1.346	0.108	0.464	0.348	0.236			raw data
	1.481	0.096	0.47	0.317	0.228
	0.942	0.088	0.471	0.269	0.259
	1.2045	0.0965
		PBS	3x	2x	1x
	0.9525		0.3795	0.1895	0.1375
	1.2495		0.3675	0.2515	0.1395			sample minus PBS
	1.3845		0.3735	0.2205	0.1315
	0.8455		0.3745	0.1725	0.1625
	1.108		Lubelisn
			3x	2x	1x
	85.9657		34.2509	17.1029	12.4097			Minus PBS/average positive\*100
	112.771		33.1679	22.6986	12.5903
	124.955		33.7094	19.9007	11.8682
	76.3087		33.7996	15.5686	14.6661
	100		33.7319	18.8177	12.8836
		mean	33.7319	18.8177	12.8836
		SD	0.384899	2.72632	1.06287

## Sheet: Time-kill_USA_300
			Untreated					Lubelisin@24 µg/mL (3× MIC)						Time dependent kill at 3x MIC concentration against MRSA USA300 cells. Data are expressed as mean ± standard deviations from 2 independent replicates, and if error bars cannot be seen, this is since they were smaller than the symbols. Shaded area in (a) indicates limit of detection.
11.03.2020	Time		Average	Dilution Factor	Volume	CFU/ml		Average	Dilution Factor	Volume	CFU/ml
	0		8.1	0.001	0.005	1620000		8.1	0.001	0.005	1620000
	10		-	-	-	-		4	1	0.005	800
	30		-	-	-	-		0	1	0.005	0
	60		10.2	0.001	"	2040000		0	1	"	0
	120		25.3	0.001	"	5060000		0	1	"	0
	240		18.4	0.0001		36800000		0	1	"	0
	1440		20	1e-06	"	4000000000		0	1	"	0
			Untreated					Lubelisin@24 µg/mL (3× MIC)
12.03.2020	Time		Average	Dilution Factor	Volume	CFU/ml		Average	Dilution Factor	Volume	CFU/ml
	0		7.6	0.001	0.005	1520000		7.6	0.001	0.005	1520000
	10		-	-	-	-		3.2	1	0.005	640
	30		-	-	-	-		0	1	0.005	0
	60		10.5	0.001	"	2100000		0	1	"	0
	120		22.6	0.001	"	4520000		0	1	"	0
	240		20.8	0.0001		41600000		0	1	"	0
	1440		19.2	1e-06	"	3840000000		0	1	"	0
	Bacteria = USA 300

## Sheet: Data_for_EMRSA_Time_Kill
24 ug/ml	3x MIC
EMRSA-15				Lubelisin			Vancomycin			Untreated						Lubelisin						Vancomycin							Untreated
				Exp1	Exp2	Exp3	Exp1	Exp2	Exp3	Exp1	Exp2	Exp3		Dilution	5ul up 1ml	CFU/ml				Dilution	5ul up 1ml	CFU/ml					Dilution	5ul up 1ml	CFU/ml						Log CFU/ml									Figure 2a: Time dependent kill at 3x MIC concentration against EMRSA-15 cells. Data are expressed as mean ± standard deviations from 3 independent replicates, and if error bars cannot be seen, this is since they were smaller than the symbols. Shaded area in (a) indicates limit of detection.
																Exp1	Exp2	Exp3				Exp1	Exp2	Exp3					Exp1	Exp2	Exp3		Time (min)	Lubelisin			Vancomycin			Untreated
			T0	36	38	30	36	38	30	36	38	30		1000	200	7200000	7600000	6000000		1000	200	7200000	7600000	6000000			1000	200	7200000	7600000	6000000		T0	6.85733	6.88081	6.77815	6.85733	6.88081	6.77815	6.85733	6.88081	6.77815
			T10	33	31	42	19	18	20	-	-	-		10	200	66000	62000	84000		1000	200	3800000	3600000	4000000			1000	200	-	-	-		T10	4.81955	4.7924	4.92428	6.57978	6.5563	6.60206	-	-	-
			T30	2	3	2	14	24	12	-	-	-		10	200	4000	6000	4000		1000	200	2800000	4800000	2400000			1000	200	-	-	-		T30	3.60217	3.77822	3.60217	6.44716	6.68124	6.38021	-	-	-
			T60	0	0	0	10	17	12	33	27	39		10	200	0	0	0		1000	200	2000000	3400000	2400000			1000	200	6600000	5400000	7800000		T60	0	0	0	6.30103	6.53148	6.38021	6.81954	6.73239	6.89209
			T120	0	0	0	40	35	40	30	33	38		10	200	0	0	0		100	200	800000	700000	800000			1000	200	6000000	6600000	7600000		T120	0	0	0	5.90309	5.8451	5.90309	6.77815	6.81954	6.88081
			T240	0	0	0	4	5	20	15	18	13		10	200	0	0	0		100	200	80000	100000	400000			10000	200	30000000	36000000	26000000		T240	0	0	0	4.9031	5	5.60206	7.47712	7.5563	7.41497
			T360	0	0	0	3	2	2	16	15	17		10	200	0	0	0		100	200	60000	40000	40000			10000	200	32000000	30000000	34000000		T360	0	0	0	4.77816	4.60207	4.60207	7.50515	7.47712	7.53148
			T1440	0	0	0	0	0	0	90	85	71		10	200	0	0	0		10	200	0	0	0			100000	200	1800000000	1700000000	1420000000		T1440	0	0	0	0	0	0	9.25527	9.23045	9.15229
																																		Mean					Stdev
										-	-	-																					Time (mins)	Lubelisin	Vancomycin	Untreated			Mean
										-	-	-																					0	6.83877	6.83877	6.83877			Lubelisin	Vancomycin	Untreated
																																	10	4.84541	6.57938	-			0.0696423	0.0228814	-
																																	30	3.66085	6.50287	-			0.101645	0.158059	-
																																	60	0	6.40424	6.81468			0	0.117088	0.0799616
																																	120	0	5.88376	6.82617			0	0.0334816	0.0516509
																																	240	0	5.16839	7.4828			0	0.378686	0.0708354
																																	360	0	4.66077	7.50458			0	0.101664	0.0271833
																																	1440	0	0	9.21267			0	0	0.0537448

## Sheet: Alignment_of_Lubelisin_Homogues
		Clustal 0(1.2.4) multiple sequence alignment

## Sheet: Lubelisin_Mass_Spec
		Lubelisin
